# Supplementary material for: Clone-Specific Variation in Myzus persicae Influences Transmission of BMYV and BYV and Associated Feeding Behavior
Source: Insects. 2025 Jul 30;16(8):784. doi: 10.3390/insects16080784 (PMC12386179; doi:10.3390/insects16080784)
Supplement: Supplementary file 1 [file insects-16-00784-s001.zip]

Archive with 1 entries (1 files):
- insects-3672685-supplementary.pdf
